# Supplementary material for: MDA5 generates compact ribonucleoprotein complexes via ATP-dependent double-stranded RNA unwinding
Source: Nucleic Acids Res. 2026 Mar 31;54(6):gkag274. doi: 10.1093/nar/gkag274 (PMC13036495; doi:10.1093/nar/gkag274)
Supplement: gkag274_Supplemental_Files [file gkag274_supplemental_files.zip]

Archive with 7 entries (7 files):
- Quack et al_SI_NAR_revised.pdf
- Video S1.mp4
- Video S2.mp4
- Video S3.mp4
- Video S4_new.mp4
- Video S5.mp4
- Video S6.mp4
